# Supplementary material for: Characterization of cyantraniliprole resistance in Spodoptera frugiperda: Selection, inheritance pattern, and cross‐resistance to other diamide insecticides
Source: Pest Manag Sci. 2025 Apr 17;81(8):4677–89. doi: 10.1002/ps.8827 (PMC12268807; doi:10.1002/ps.8827)
Supplement: Supplementary file 1 — Table S1. Survival (%), collection location, and sample size (n) of Spodoptera frugiperda field populations screened for resistance monitoring using the diagnostic dose (180 μg a.i. of cyantraniliprole) from 2017 to 2023 crop seasons. [file PS-81-4677-s001.xlsx]

## Sheet: field_pop
Supplementary Table S1. Survival (%), collection location, and sample size (n) of Spodoptera frugiperda field populations screened for resistance monitoring using the diagnostic dose (180 µg a.i. of cyantraniliprole) from 2017 to 2023 crop seasons.
Crop Season	Arrived data	Code	Local	Latitude	Longitude	n	Survival (%)	SD	SEM
2017/1	2016-11-16	PR-1	Tibagi, PR	24º27’1,12”	50º11’22,16”	1016	0	0	0
2017/1	2016-11-21	RS-1	Sto Antonio do Planalto , RS	28º21’13,72”	52º43’1,52”	1312	0.2085	0.93244	0.2085
2017/1	2016-11-28	MG-1	Tupaciguara, MG	18º37’49,15”	48º42’11,92”	1000	0.6255	1.52767	0.341597
2017/1	2016-11-28	SC-1	Guatambu , SC	27º07’52,79”	52º45’33,01”	753	0.2085	0.93244	0.2085
2017/1	2016-12-12	GO-1	Rio Verde, GO	17º42’58”	51º10’46”	939	0	0	0
2017/1	2016-12-23	BA-1	LEM, BA	11º57’34,60”	46º05’54,06”	1026	0.834	1.71133	0.382665
2017/1	2016-12-23	GO-2	Cristalina, GO	16º55’27,23”	47º38’14,10”	831	0	0	0
2017/1	2016-12-30	SP-1	Casa Branca, SP	21º34’49,87”	47º05’20,51”	879	0	0	0
2017/2	2017-03-02	GO-3	Montividiu, GO	17º29’58,92”	51º07’23,41”	844	0.2085	0.93244	0.2085
2017/2	2017-03-02	MS-1	Chapadão do Sul, MS	18º46’42,45”	52º38’50,44”	679	0	0	0
2017/2	2017-03-07	MT-3	Campo Verde, MT	15º29’27,89”	55º20’52,33”	808	0.6255	1.52767	0.341597
2017/2	2017-03-07	MT-2	Sapezal, MT	13º30’8,64”	58º45’33,37”	475	0.2085	0.93244	0.2085
2017/2	2017-03-07	MT-1	Lucas do Rio Verde, MT	12º33’41,04”	56º09’41,65”	527	0	0	0
2017/2	2017-03-10	PR-2	Toledo (Cascavel), PR	24º40’14,01”	53º48’48,99”	741	0.417	1.2835	0.286999
2017/2	2017-03-10	MS-2	Laguna Carapã (Dourados), MS	22º42’33,98”	55º02’54,99”	967	0	0	0
2017/2	2017-03-30	PR-4	Sertanópolis, PR	23º01’17,00”	50º59’21,01”	841	0.320769	1.13318	0.222235
2017/2	2017-03-30	PR-3	Luiziana, PR	24º15’5,004”	52º21’19,00”	731	0	0	0
2017/2	2017-04-07	SP-2	Pirassununga, SP	21º53’9,42”	47º20’57,60”	1123	0	0	0
2017/3	2017-07-12	MS-3	Chapadão do Sul, MS	18º46’47,60”	52º38’50,14”	1005	0.417	1.2835	0.286999
2017/3	2017-07-12	MT-4	Sorriso, MT	12º59’13,34”	55º51’35,17”	1023	0.2085	0.93244	0.2085
2017/3	2017-07-28	BA-2	Roda Velha, BA	12º51’12,096”	45º28’12,72”	930	1.25	3.33859	0.746532
2017/3	2017-07-28	GO-4	Rio Verde, GO	17º47’45,27”	50º58’20,21”	869	0.2085	0.93244	0.2085
2017/3	2017-08-03	SP-3	Casa Branca, SP	21º40’10,95”	47º03’19,69”	754	0	0	0
2018/1	2017-10-18	RS-2	Santo Ângelo, RS	28º 12’ 0,36”	54º 16’ 15,20”	1249	0.2085	0.93244	0.2085
2018/1	2017-11-09	SP-4	Casa Branca, SP	21º 50’ 14,67”	47º 0’ 26,21”	605	0	0	0
2018/1	2017-11-16	RS-3	Carazinho (Não me Toque), RS	28º 15’ 35,67”	52º 51’ 24,12”	1000	0	0	0
2018/1	2017-11-23	PR-5	Castro (Ponta Grossa), PR	24º 46’ 13,30”	49º 53’ 50”	900	0.6255	1.52767	0.341597
2018/1	2017-11-23	SC-2	Chapecó, SC	27º 05’ 4,38”	52º 38’ 6,47”	840	0.595714	1.49523	0.326286
2018/1	2017-12-06	BA-3	São Desidério (Roda Velha), BA	13º 15’ 51,70”	46º 08’ 45,82”	1004	2.77857	4.23598	0.924367
2018/1	2017-12-06	GO-5	Cristalina, GO	16º 19’ 8,11”	47º 35’ 36,02”	1070	1.4585	2.79473	0.624921
2018/1	2017-12-14	PR-6	Toledo, PR	24º 51’ 9,47”	53º 50’ 44,01”	910	0.2085	0.93244	0.2085
2018/1	2017-12-26	GO-6	Rio Verde, GO	17º 44’ 38,87”	50º 51’ 13,82”	977	1.042	2.29232	0.512579
2018/1	2017-12-26	MG-2	Araguari, MG	18º 32’ 5,64”	48º 23’ 34,87”	992	0.189545	0.889047	0.189545
2018/2	2018-02-27	PR-7	Campo Mourão (Pitanga), PR	24º 31’ 51,35”	51º 52’ 53,62”	864	0	0	0
2018/2	2018-03-20	MT-5	Lucas do Rio Verde, MT	13º 09’ 49,25”	56º 00’ 24,88”	1018	0.4165	1.86264	0.4165
2018/2	2018-03-27	MT-6	Sapezal, MT	13º 30’ 7,524”	58º 48’ 4,86”	719	0	0	0
2018/2	2018-03-27	PR-8	Cascavel, PR	24º 45’ 36,08”	53º 40’ 10,16”	868	0	0	0
2018/2	2018-03-29	MS-4	Chapadão do Sul, MS	18º 46’ 17,29”	52º 36’ 33,26”	883	0	0	0
2018/2	2018-04-06	SP-5	Casa Branca (Aguaí), SP	22º 05’ 57,08”	47º 01’ 39,58”	810	0	0	0
2018/2	2018-04-06	MS-5	Dourados (Laguna Carapã), MS	22º 42’ 27,29”	55º 02’ 34,26”	1001	0	0	0
2018/2	2018-04-09	GO-7	Rio Verde, GO	17º 52’ 4,55”	50º 55’ 48,39”	875	0.189545	0.889047	0.189545
2018/2	2018-04-18	MT-7	Campo Verde, MT	15º 37’ 54,41”	55º 08’ 37,39”	900	0	0	0
2018/2	2018-04-23	PR-9	Sertanópolis (Londrina), PR	23º 00’ 26,39”	51º 00’ 12,96”	1050	0	0	0
2018/3	2018-06-19	MS-6	Chapadão do Sul, MS	18º 44’ 14,35”	52º 46’ 57,00”	930	0	0	0
2018/3	2018-07-11	C_BA-1	Roda Velha, BA	12º 52’ 35,08”	45º 28’ 11,96”	1051	6.4585	7.58376	1.69578
2018/3	2018-07-25	MT-8	Lucas do Rio Verde, MT	13º 24’ 51,95”	56º 07’ 31,46”	900	1.042	2.29232	0.512579
2018/3	2018-08-02	GO-8	Rio Verde/Turvelândia, GO	17º 48’ 33,12”	50º 24’ 36,50”	931	0.417	1.2835	0.286999
2018/3	2018-08-02	MT-9	Lucas do Rio Verde, MT	12º 59’ 45,02”	55º 49’ 53,90”	909	0.417	1.2835	0.286999
2018/3	2018-08-29	BA-4	LEM, BA	11º 49’ 15,78”	45º 40’ 40,74”	915	1.2505	3.0534	0.682761
2018/3	2018-09-12	SP-6	Casa Branca, SP	21º 29,7’ 7,64”	47º 05’ 46,96”	900	3.542	5.28363	1.18146
2019/1	2018-10-25	RS-4	Selbach, RS	28º 36’ 46,93”	52º 56’ 36,06”	919	0	0	0
2019/1	2018-10-25	RS-5	Sete de Setembro (Sto Angelo), RS	28º 06’ 15,59”	54º 25’ 33,20”	855	0	0	0
2019/1	2018-11-01	PR-10	Toledo, PR	24º 52’ 51,70”	53º 35’ 46,07”	837	0.2085	0.93244	0.2085
2019/1	2018-11-12	PR-11	Ponta Grossa (Castro), PR	24º 35’ 5,87”	49º 41’ 47,96”	750	0.625	2.03864	0.455855
2019/1	2018-11-23	GO-9	Cristalina, GO	16º 58’ 49,76”	47º 38’ 28,33”	763	1.25	2.73674	0.611955
2019/1	2018-12-04	BA-5	LEM (Riachão das Neves), BA	11º 38’ 55,13”	45º 31’ 1,10”	505	3.126	3.54447	0.792567
2019/1	2018-12-07	SC-3	Chapecó, SC	27º 11’ 39,01”	52º 39’ 32,00”	1086	0	0	0
2019/1	2018-12-18	GO-10	Sta Helena de Goiás, GO	17º 40’ 21,56”	50º 39’ 20,32”	509	0	0	0
2019/1	2018-12-21	MG-3	Araguari, MG	18º 33’ 47,52”	47º 25’ 12,90”	1086	0.2085	0.93244	0.2085
2019/1	2018-12-27	SP-7	Casa Branca, SP	21º 32’ 5,49”	47º 04’ 28,92”	842	0	0	0
2019/2	2019-03-08	PR-12	Toledo, PR	24º 38’ 52,27”	53º 42’ 39,65”	716	7.0825	5.90724	1.3209
2019/2	2019-03-15	MT-10	Lucas do Rio Verde, MT	12º 55’ 36,64”	56º 03’ 13,73”	1101	0.2085	0.93244	0.2085
2019/2	2019-03-15	MT-11	Sapezal, MT	13º 28,40’ 17”	58º 48’ 46,07”	853	0.2085	0.93244	0.2085
2019/2	2019-03-28	PR-14	Londrina, PR	23º 19’ 48,29”	51º 18’ 13,30”	920	0.417	1.2835	0.286999
2019/2	2019-03-28	PR-13	Campo Mourão, PR	24º 01’ 41,67”	52º 19’ 5,56”	928	0.2085	0.93244	0.2085
2019/2	2019-04-01	MS-8	Dourados, MS	22º 10’ 57,54”	54º 31’ 17,58”	277	0.801538	2.04794	0.401634
2019/2	2019-04-01	MS-7	Chapadão do Sul, MS	18º 44’ 13,96”	52º 32’ 8,74”	424	0.6255	1.52767	0.341597
2019/2	2019-04-02	SP-8	Casa Branca, SP	21º 45’ 0,69”	47º 8’ 9,39”	869	0	0	0
2019/2	2019-04-26	GO-11	Rio Verde, GO	17º 48’ 24,11”	50º 48’ 12,13”	309	0.2085	0.93244	0.2085
2019/2	2019-04-26	MT-12	Campo Verde, MT	15º 23’ 14,16”	55º 05’ 46,11”	407	0.2085	0.93244	0.2085
2018/3	2019-06-12	SP-9	Casa Branca, SP	21º 54’ 43,75”	47º 08’ 29,39”	1025	0	0	0
2018/3	2019-06-18	BA-6	Correntina, BA	13º 23’ 57,23”	45º 52’ 50,09”	951	5	5.16511	1.15495
2018/3	2019-06-26	MT-13	Lucas do Rio Verde, MT	12º 58’ 44,45”	55º 52’ 24,91”	826	0.6255	1.52767	0.341597
2018/3	2019-06-26	GO-12	Santa Helena de Goiás, GO	17º 45’ 5,85”	50º 32’ 52,03”	1073	0	0	0
2018/3	2019-08-08	MS-9	Chapadão do Sul, MS	18º 46’ 48,08”	52º 38’ 52,22”	1189	0.2085	0.93244	0.2085
2020/1	2019-10-24	RS-6	Selbach, RS	28°38’45,28’’	53°00’17,50’’	1003	0.2085	0.93244	0.2085
2020/1	2019-10-24	RS-7	Coronel Barros (Santo Ângelo), RS	28°22’54,59’’	54°00’52,56’’	1076	0	0	0
2020/1	2019-10-25	SP-10	Pirassununga, SP	21°53’56,01’’	47°21’10,87’’	1050	1.25	3.33859	0.746532
2020/1	2019-10-29	PR-15	Tibagi, PR	24°27’9,86’’	50°11’24,90’’	959	0.2085	0.93244	0.2085
2020/1	2019-11-07	MG-4	Uberlândia, MG	19°10’49,32’’	48°09’16,56’’	818	0	0	0
2020/1	2019-11-13	PR-16	Corbélia (Cascavel), PR	24°50’46,36’’	53°19’10,86’’	1050	0	0	0
2020/1	2019-11-20	GO-13	Sta Helena de Goiás, GO	17°45’13,68’’	50°35’12,19’’	883	1.6675	2.49327	0.557511
2020/1	2019-11-28	GO-14	Cristalina, GO	16°27’07,21’’	47°37’48,60’’	869	0.6255	1.52767	0.341597
2020/1	2019-12-04	SC-4	Chapecó, SC	27°11’38,11’’	52°37’31,86’’	983	0	0	0
2020/1	2020-01-15	BA-7	LEM, BA	11°31’16,15’’	45°44’17,62’’	780	13.1255	6.92929	1.54944
2021/1	2020-01-21	BA-8	LEM, BA	12°05’40,82’’	45°42’41,54’’	971	11.0415	6.52127	1.4582
2020/2	2020-02-21	SP-11	Casa Branca, SP	21°54’45,2’’	47°10’52,52’’	767	0.189545	0.889047	0.189545
2020/2	2020-03-06	PR-17	Mamborê (Campo Mourão), PR	24°19’04,80’’	52°35’23,7’’	915	0	0	0
2020/2	2020-03-06	PR-18	Cascavel (Cafelândia), PR	24°36’26,2’’	53°17’40,6’’	529	0	0	0
2020/2	2020-03-10	PR-19	Londrina, PR	23°20,26’26,9’’	51°14’04,6’’	876	0	0	0
2020/2	2020-03-12	MT-14	Sapezal, MT	12°26’54,42’’	59°15’06,33’’	715	0	0	0
2020/2	2020-03-13	MT-15	Lucas do Rio Verde, MT	12°59’36,27’’	55°50’06,40’’	650	0	0	0
2020/2	2020-03-17	MT-16	Campo Verde, MT	15°32’40,28’’	55°12’09,48’’	840	0	0	0
2020/2	2020-03-17	PR-18	Cascavel, PR	27°11’38,11’’	27°11’38,11’’	964	0	0	0
2020/2	2020-03-24	MS-10	Chapadão do Sul, MS	18°42’57’’	52°45’32’’	943	0.2085	0.93244	0.2085
2020/2	2020-03-24	MS-11	Dourados (Itaporã), MS	22°03’43’’	54°54’37’’	799	0.2085	0.93244	0.2085
2020/2	2020-04-26	GO-15	Rio Verde (Sta Helena de Goiás), GO	17°48’03,43’’	50°24’59,66’’	816	0	0	0
2020/3	2020-04-30	C_MT-1	Campo Novo do Parecis, MT	11°42’56,16’’	55°18’44,74’’	262	0	0	0
2020/3	2020-05-12	C_BA-3	São Desidério (Roda Velha), BA	12º 40’33,56”	45º.58’00,90”	864	0.417	1.2835	0.286999
2020/3	2020-05-15	C_BA-2	Barreiras (LEM), BA	11º.41’47,28”	46º 00’17,46”	775	3.1245	4.65773	1.0415
2020/3	2020-05-26	C_MT-2	Campo Verde, MT	15º.33’53,90”	55º 11’27,20”	804	0.417	1.2835	0.286999
2020/3	2020-05-30	C_BA-4	Jaborandi, BA	14º.14’33,36”	45º 26’32,52”	928	1.25	3.33859	0.746532
2021/1	2020-10-21	RS-8	Selbach (Não me Toque), RS	28°38’33,70’’	52°57’05,20’’	837	0	0	0
2021/1	2020-10-21	RS-9	Santo Ângelo, RS	28°28’50,40’’	54°20’16,90’’	940	0	0	0
2021/1	2020-10-27	SP-12	Casa Branca, SP	21°48’05,46’’	46°55’54,99’’	841	0	0	0
2021/1	2020-11-06	PR-21	Piraí do Sul (Ponta Grossa), PR	24°27’40,84’’	50°10’38,84’’	983	0.2085	0.93244	0.2085
2021/1	2020-11-06	PR-20	Cascavel, PR	25°02’12,48’’	53°04’12,61’’	1331	0	0	0
2021/1	2020-11-11	GO-16	Sta Helena de Goiás, GO	17°41’21,17’’	50°39’09,68’’	738	0.625	2.03864	0.455855
2021/1	2020-12-02	GO-17	Cristalina, GO	16°28’08,58’’	47°39’11,72’’	877	3.333	4.1876	0.936375
2021/1	2020-12-22	SC-5	Chapecó, SC	27°05’19’’	52°38’13’’	542	0	0	0
2021/1	2020-12-31	MG-5	Araguari, MG	18°43’54,43’’	47°58’41,06’’	1113	0	0	0
2021/2	2021-03-23	MT-17	Lucas do Rio Verde, MT	13°01’51,74’’	55°53’52,28’’	815	4.1675	4.27474	0.955861
2021/2	2021-03-23	MT-19	Campo Verde, MT	15°15’13,70’’	55°02’23,27’’	1120	0.6255	1.52767	0.341597
2021/2	2021-03-23	MT-18	Sapezal, MT	13°28’52,18’’	59°16’16,98’’	783	0.2085	0.93244	0.2085
2021/2	2021-04-08	GO-18	Rio Verde, GO	17º 48’ 24,11”	50º 48’ 12,13”	597	1.22588	2.44959	0.594114
2021/2	2021-04-08	MS-12	Chapadão do Sul (Esplanada), MS	18°43’55,58’’	52°30’48,33’’	597	0	0	0
2021/2	2021-04-14	MT-17	Lucas do Rio Verde, MT	13°01’51,74’’	55°53’52,28’’	542	4.1675	4.27474	0.955861
2021/2	2021-05-04	MS-13	Dourados, MS	22°11’49,02’’	54°42’42,98’’	713	0.625	2.03864	0.455855
2021/2	2021-05-04	PR-22	Cascavel (Assis Chateaubriand), PR	24°21’51,21’’	53°33’38,10’’	985	0	0	0
2021/2	2021-05-11	PR-24	Campo Mourão, PR	24°02’11,52’’	52°18’37,14’’	740	1.75421	4.23885	0.972459
2021/2	2021-05-11	PR-23	Londrina, PR	23°19’46,21’’	51°18’19,93’’	913	1.458	3.10382	0.694035
2021/2	2021-06-01	SP-13	Casa Branca (Campina do Monte Alegre), SP	23°37’08,62’’	48°26’45,11’’	894	1.97368	4.25091	0.975226
2022/1	2021-10-13	SP-14	Casa Branca, SP	21°48’46,50’’	47°00’32,70’’	1218	2.1515	2.98276	0.666965
2022/1	2021-10-20	RS-10	Não-Me- Toque, RS	28°38'39,50"	52°57'38,80"	1224	0	0	0
2022/1	2021-10-27	GO-19	Cristalina, GO	16°29'59,80"	47°36'36,80"	1168	36.875	14.8254	3.31507
2022/1	2021-10-27	MG-6	Araguari, MG	18°51'23,30"	48°26'35,50"	1163	6.2505	11.5105	2.57383
2022/1	2021-10-28	GO-20	Sta Helena de Goiás, GO	17°41'19,50"	50°38'48,40"	1200	1.8935	3.45311	0.772138
2022/1	2021-11-01	RS-11	Santo Ângelo, RS	28°37'12,40"	54°24'00,90"	1861	5.001	4.79839	1.07295
2022/1	2021-11-03	BA-9	LEM, BA	11°44'48,90"	45°46'07,60"	1400	13.75	8.87552	1.98463
2022/1	2021-11-14	SC-6	Chapecó, SC	27°09'09,90"	52°41'39,90"	1138	0	0	0
2022/1	2021-11-16	PR-25	Ponta Grossa, PR	24°56'42,90"	49°57'55,80"	1280	1.6675	2.49327	0.557511
2022/1	2021-11-16	PR-26	Cascavel, PR	24°42'57,50"	53°01'01,80"	1178	0.417	1.2835	0.286999
2022/2	2022-03-22	MT-20	Lucas do Rio Verde, MT	13°01'38,30"	55°57'11,40"	839	5.625	10.1412	2.26765
2022/2	2022-04-04	PR-27	Cascavel, PR	24°35'54,23"	53°37'45,35"	793	0.2085	0.93244	0.2085
2022/2	2022-04-12	MT-21	Sapezal, MT	13°29'30,20"	58°47'06,80"	1113	5.208	5.55307	1.24171
2022/2	2022-04-13	MT-22	Campo Verde, MT	15°25'54,31"	55°06'42,99"	902	8.9585	6.08692	1.36108
2022/2	2022-04-19	MS-14	Chapadão do Sul, MS	18°44'23,54"	52°31'03,02"	730	5.833	7.8122	1.74686
2022/2	2022-04-19	PR-28	Campo Mourão, PR	24°03'38,86"	52°30'09,55"	857	4.792	4.53857	1.01486
2022/2	2022-04-25	SP-15	Casa Branca, SP	21°44'57,69"	47°06'19,70"	782	0.625	2.03864	0.455855
2022/2	2022-04-25	PR-29	Londrina, PR	23°08'03,10"	50°29'06,40"	1005	0	0	0
2022/2	2022-05-03	GO-21	Rio Verde, GO	17°39'56,31"	50°39'51,78"	641	2.9165	5.58935	1.24982
2022/2	2022-05-09	MS-15	Dourados, MS	22°07'53,10"	55°07 28,60"	439	0.2085	0.93244	0.2085
2022/3	2022-05-31	C_BA-6	LEM, BA	12°01'41,84"	45°45'02,32"	894	7.293	7.38912	1.65226
2023/1	2022-10-17	RS-12	Santo Ângelo, RS	28° 29′ 35,77″	54° 16′ 34.42″	823	0.2085	0.93244	0.2085
2023/1	2022-10-26	GO-22	Santa Helena, GO	17° 51′ 37,09″	50° 23′ 34,07″	848	0	0	0
2023/1	2022-11-08	PR-30	Castro, PR	24° 49′ 3,62″	49° 57′ 4,21″	702	0.245294	1.01137	0.245294
2023/1	2022-11-14	RS-13	Não-Me-Toque, RS	28° 11′ 28,18″	53° 4′ 30,19″	314	0.417	1.2835	0.286999
2023/1	2022-11-14	SC-7	Chapecó, SC	26° 47′ 15,84″	53° 0′ 11,76″	806	0	0	0
2023/1	2022-11-17	SP-16	Casa Branca, SP	21° 54′ 15,84″	47° 7′ 38,22″	1149	0.379091	1.227	0.261598
2023/1	2022-11-29	MG-7	Araguari, MG	18° 43′ 56,30″	47° 48′ 10,43″	1048	6.667	6.10601	1.36534
2023/1	2022-12-14	BA-10	São Desidério, BA	13° 40′ 15,32″	46° 7′ 37,54″	1226	13.749	9.37591	2.09652
2023/1	2022-12-21	GO-23	Cristalina, GO	16° 55′ 17,87″	47° 37′ 43,25″	1108	10.6855	8.4709	1.89415
2023/2	2023-04-10	GO-24	Rio Verde, GO	17° 40' 3,36"	50° 45' 50,23"	560	0	0	0
2023/2	2023-04-14	MT-23	Campo Verde, MT	15° 50' 34,12"	55° 9' 22,49"	428	7.157	7.23293	1.61733
2023/2	2023-04-17	MT-24	Sapezal, MT	13° 29' 31,31"	58° 46' 45,46"	688	0	0	0
2023/2	2023-04-26	MT-25	Lucas do R. Verde, MT	12° 43' 39,87"	56° 5' 11,49"	871	24.1665	10.6101	2.37249
2023/2	2023-05-03	SP-17	Pirassununga, SP	21° 59' 4,90"	41° 22' 55,73"	1032	1.876	3.16391	0.707471
2023/2	2023-05-11	MS-16	Chapadão do Sul, MS	18° 47' 12,20"	52° 35' 8,44"	643	2.7085	7.06063	1.5788
2023/2	2023-05-16	MS-17	Maracajú, MS	21° 38' 5,35"	55° 8' 48,43"	835	4.5835	5.71968	1.27896
2023/2	2023-05-16	PR-31	Cruzmaltina, PR	24° 2’ 17,16"	51° 33' 18,86"	946	0.2085	0.93244	0.2085
2022/3	23/06/2021	C_BA-5	São Desidério, BA	21°48’46,50’’	47°00’32,70’’	867	9.516	6.25633	1.39896
